# Supplementary material for: A comparative study of clinical efficacy, electrophysiological outcomes, and perioperative parameters between endoscopic carpal tunnel release and open carpal tunnel release for carpal tunnel syndrome
Source: Front Cell Neurosci. 2026 Jun 3;20:1845917. doi: 10.3389/fncel.2026.1845917 (PMC13272030; doi:10.3389/fncel.2026.1845917)
Supplement: Supplementary file 1 [file Table_1.xlsx]

## Sheet: Sheet1
Name	Sex	Age	Coast	Left/Right	Surgical approach	BMI	Pre-VAS	Pre-BCTQ-SSS	Pre-BCTQ-FSS	Pre-SNCV	Pre-SNAP	Pre-DML	Pre-CMAP	Pos-VAS	Pos-BCTQ-SSS	Pos-BCTQ-FSS	Pos-SNCV	Pos-SNAP	Pos-DML	Pos-CMAP	Surgery time
胡**	Female	56	7842.65	Left	ECTR	24.74	3	39	23	35.5	8.3	5.6	7.4	0	13	11	43.3	10	4.6	11.6	42
陈**	Male	74	6729.18	Right	ECTR	23.57	3	34	20	39.4	9.9	5.3	7.8	0	11	12	47.5	16	5	11	51
陈**	Female	43	8517.33	Left	ECTR	23.32	2	23	12	41.6	10.4	4.8	8.1	0	13	8	43.5	20.3	5.2	14	48
宋**	Female	53	7106.94	Left	ECTR	20.34	3	40	23	40.4	10.6	5	8.3	0	12	9	43.5	15.1	4	12.6	45
李**	Female	28	8249.77	Right	ECTR	22.33	3	34	21	39.8	10.9	5	8.3	0	12	8	48.7	18.2	4.2	12.9	49
高**	Male	48	6958.22	Right	ECTR	22.62	2	29	17	40.3	11	5	8.4	0	13	9	46.2	14.9	5.1	13.7	48
刘**	Female	66	8712.49	Right	ECTR	25.88	3	35	21	36.6	11.2	5.5	8.4	1	11	9	44.7	17.9	5.4	11	42
林**	Female	57	7431.06	Right	ECTR	17.7	2	29	17	39.6	11.2	5.1	8.5	1	15	12	44.3	13.4	4	11.4	47
刘**	Female	58	8095.38	Left	ECTR	23.6	3	31	20	35.6	11.3	5.6	8.8	1	14	10	42	16.7	4.8	10.9	37
曹**	Female	37	6813.75	Right	ECTR	25.62	3	33	20	38.6	11.3	5.3	8.8	0	13	10	49.2	18.3	5	11.3	52
孙**	Female	67	8603.21	Right	ECTR	25.75	2	29	16	39.2	11.3	5.3	9	0	11	8	44.7	15.1	4.3	10.5	49
周**	Female	43	7267.89	Left	ECTR	24.07	2	28	16	41.1	11.3	4.8	9	0	11	10	48.2	15.5	4.9	12	44
吴**	Male	43	8386.54	Right	ECTR	25.23	3	37	21	40.7	11.4	4.9	9.1	0	14	8	49.6	19	4.8	13.3	38
杨**	Male	66	7024.61	Right	ECTR	26.74	2	28	15	39.6	11.5	5.1	9.3	1	12	11	48	15.3	5.1	12.5	46
黄**	Female	48	8472.9	Right	ECTR	25.59	3	36	21	39.7	11.5	5.1	9.6	1	14	8	44.5	18.6	4.6	14	48
望**	Female	60	7689.32	Right	ECTR	25.05	4	40	26	40.8	11.6	4.9	9.6	0	15	10	46.4	14.9	5.4	14	41
刘**	Female	60	6785.47	Left	ECTR	25.91	5	42	30	41.7	11.8	4.8	9.6	1	12	11	40.8	13.9	4.9	15	45
何**	Female	56	8162.05	Right	ECTR	21.02	3	40	23	42.4	12	4.7	9.7	0	12	11	42.3	14.8	4.3	12.9	47
杨**	Female	47	7514.83	Left	ECTR	22.93	2	27	12	40.3	12.1	5	9.7	0	12	11	43.3	17.7	4.6	14.4	50
郭**	Male	43	8736.12	Right	ECTR	26.92	4	40	28	35.2	12.7	5.7	9.8	1	11	10	45.2	15.5	4.6	12.6	44
李**	Male	54	6902.56	Right	ECTR	24.14	3	32	18	35.2	12.8	6	9.8	1	14	12	45	12.5	4.6	12.1	34
王**	Male	73	7978.14	Right	ECTR	23.3	2	27	12	38.3	12.8	5.4	9.9	0	14	9	48.6	17.3	4.9	13.3	41
徐**	Male	68	8291.78	Right	ECTR	25.03	3	39	23	43	12.9	4.7	10	0	12	8	49.6	17.6	4.4	14.3	51
柳**	Female	63	7159.37	Left	ECTR	25.27	3	32	19	38.5	13	5.3	10.2	0	12	10	46.6	16.5	4.8	12	57
邹**	Female	53	8568.44	Right	ECTR	23.36	4	40	27	38.6	13	5.3	10.4	1	13	12	45.6	15.7	5	14.6	47
张**	Female	67	6871.09	Left	ECTR	25.76	3	35	21	35.5	13.2	5.6	10.6	0	13	9	47.4	18.6	4.5	11.1	45
陈**	Male	53	7745.63	Left	ECTR	22.72	4	40	25	44	13.4	4.6	10.8	0	13	11	43.4	17.4	4.6	13.2	47
姚**	Female	52	8032.91	Right	ECTR	28.9	5	41	30	37.9	14.3	5.4	11	0	12	11	49.4	15.9	5.7	11.2	53
罗**	Female	61	7398.25	Left	ECTR	26.39	2	31	18	39.5	14.5	5.2	11.1	1	14	8	42.4	16.2	4.9	11	58
谢**	Male	59	8654.7	Left	ECTR	24.49	2	31	18	40.7	14.5	4.9	11.3	0	14	10	47.4	15.1	5.4	12.3	58
郑**	Male	73	6742.88	Right	ECTR	18.03	0	21	8	39.6	14.7	5.2	11.4	0	11	11	49.9	16	4.1	13	52
马**	Male	65	7801.52	Left	ECTR	27.93	6	48	32	39.4	15.2	5.2	11.5	0	15	10	42.8	16.4	4.4	12.9	44
晏**	Female	28	8427.16	Right	ECTR	28.64	3	33	20	40.8	15.2	4.9	11.8	1	12	10	37.6	15.8	5.1	11.9	51
梁**	Female	62	7087.49	Right	ECTR	24.45	4	41	29	42	15.2	4.8	12	0	12	9	43.6	18.1	4.6	15.1	43
朱**	Female	37	8728.35	Right	ECTR	23.94	4	40	27	40.9	16.5	4.8	12.7	1	12	10	42	11.5	5.3	13.5	52
