# Supplementary material for: A comparative study of clinical efficacy, electrophysiological outcomes, and perioperative parameters between endoscopic carpal tunnel release and open carpal tunnel release for carpal tunnel syndrome
Source: Front Cell Neurosci. 2026 Jun 3;20:1845917. doi: 10.3389/fncel.2026.1845917 (PMC13272030; doi:10.3389/fncel.2026.1845917)
Supplement: Supplementary file 2 [file Table_2.xlsx]

## Sheet: Sheet1
Name	Sex	Age	Coast	Left/Right	Surgical approach	BMI	Pre-VAS	Pre-BCTQ-SSS	Pre-BCTQ-FSS	Pre-SNCV	Pre-SNAP	Pre-DML	Pre-CMAP	Pos-VAS	Pos-BCTQ-SSS	Pos-BCTQ-FSS	Pos-SNCV	Pos-SNAP	Pos-DML	Pos-CMAP	Surgery time (min)
唐**	Female	50	6272.26	Left	OCTR	25.35	2	37	21	40.2	10.3	4.8	9.3	0	12	11	51.2	15.4	4.5	12	37
张**	Female	47	6322.49	Right	OCTR	20.21	2	35	21	39.6	10.9	4.6	11.7	0	11	9	47.1	15	5.2	12	38
冯**	Female	46	6280.82	Left	OCTR	24.65	4	38	22	41.3	10.9	5	9.7	0	14	8	45.7	12.5	4.5	11.4	30
张**	Female	54	6676.82	Right	OCTR	22.51	1	22	17	39.1	13.8	4.4	7.2	0	13	8	40.9	13.1	4.5	10.3	39
田**	Female	35	7102.32	Left	OCTR	18.96	2	31	18	33.3	16.1	5	9.1	0	13	9	47.4	12.5	4.8	12	33
李**	Female	45	6130.78	Right	OCTR	25.72	3	31	24	33.9	10.4	5.4	9.1	0	12	10	49.5	11.6	5.2	11.4	35
付**	Female	35	6462.63	Right	OCTR	21.77	2	36	27	46.3	10.1	5.5	6.6	1	12	11	42.8	15.9	4.6	12.4	31
马**	Female	64	6009.65	Left	OCTR	23	3	30	22	38.1	13.3	5.3	8.7	1	14	10	41.5	21.9	4.6	12.8	37
郭**	Female	49	6222.06	Right	OCTR	22.85	2	35	29	46.3	11.8	5.2	10.2	0	12	10	42.1	15.6	5.3	14.7	35
周**	Female	36	6333.66	Left	OCTR	30.57	3	33	18	39	11.9	5.7	10.8	0	13	10	44.7	15.6	4.4	12.7	39
谢**	Female	53	7285.64	Right	OCTR	23.71	5	39	24	33.5	13.6	5.6	9.1	1	12	9	46.3	24	4.9	10	36
刘**	Female	48	5899.51	Right	OCTR	27.29	3	23	18	40.5	12.6	5.7	11.5	0	11	10	43	15.8	5.3	13	44
向**	Female	46	6891.35	Left	OCTR	25.34	4	33	14	34.8	11.9	5.2	12	0	13	9	42.4	20.5	4.7	11.7	33
郭**	Female	66	6777.91	Left	OCTR	25.19	3	40	14	37.2	13.1	5.1	10	0	12	8	41.2	14.8	4.2	13.1	30
王**	Male	50	6368.35	Left	OCTR	21.58	4	39	21	36.9	14	5.6	8.9	0	12	10	45.9	23.6	4.9	14.1	38
周**	Female	60	6405.36	Right	OCTR	21.26	3	29	18	33	12.7	5.4	10.9	1	12	9	42.4	10.2	4.5	11.9	39
刘**	Male	62	6607.48	Left	OCTR	20.85	3	26	23	45.7	9	4.9	9.1	0	12	10	46.3	15.6	5.1	13.7	33
刘**	Female	58	6253.56	Left	OCTR	22.47	3	30	28	33.6	10.4	5.3	9.3	1	13	9	42.3	12.8	4.4	9.2	34
王**	Female	39	6408.07	Right	OCTR	32.13	3	30	24	36.7	9.6	5.3	9.2	1	13	14	46.9	19	4.6	10.1	34
周**	Male	68	6644	Right	OCTR	26.8	4	37	15	43.2	11.7	4.4	11.1	0	11	12	45	7.4	5.2	11	38
黄**	Male	53	6281.68	Left	OCTR	23.6	2	24	22	35.5	13.8	5.5	7.1	0	12	11	47.5	17.7	5	11.6	35
余**	Female	62	6841.25	Right	OCTR	24.18	3	40	20	43.3	12.4	5.4	8.1	0	13	12	46.4	15.3	5.2	10.4	32
邹**	Male	55	6340.61	Right	OCTR	23.26	2	35	23	39.2	9.7	5.5	8.4	1	13	8	47.2	14.4	5	11	33
谭**	Female	43	5954.67	Left	OCTR	18.82	3	27	27	46.8	16.4	5.6	9.3	0	12	9	46.8	13.8	4.9	13.1	42
冯**	Female	55	7350.6	Right	OCTR	22.03	2	22	19	39.3	12	4.9	9.6	0	13	9	43.6	16.6	4	11.5	34
曾**	Male	49	7426.64	Right	OCTR	23.26	4	32	21	34	13.5	5.2	7.9	1	12	11	49.1	16.2	5	11.8	34
周**	Male	58	6905.43	Right	OCTR	26.49	2	28	18	36.4	10.5	5.7	9.1	0	11	8	44.5	14.7	4.7	11.4	29
雷**	Male	62	6329.44	Left	OCTR	23.99	5	26	23	45.1	12.9	4.9	8.6	1	13	12	42.3	13.9	5	11	35
陈**	Female	48	5932.49	Left	OCTR	23.34	2	22	24	39.3	14.2	4.9	7.7	1	11	12	48	14.5	4.5	12.4	39
杨**	Female	56	6721.08	Right	OCTR	22.22	2	33	20	38.2	10.4	4.9	7.1	1	14	10	44.5	26.6	4.5	11.8	33
李**	Female	52	6706.53	Right	OCTR	25.76	3	37	22	41.3	10.2	5.4	10.5	0	14	9	48.1	16.3	4.6	11	25
王**	Male	48	6628.28	Right	OCTR	20.84	4	29	18	40.4	13.3	5.7	8.1	1	13	11	47.7	18.4	4.2	12.7	30
张**	Female	57	7183.06	Right	OCTR	23.36	3	31	20	30.1	13.6	5.1	8.7	1	15	8	42.9	19.7	5.6	11.1	33
陈**	Male	64	6104.31	Left	OCTR	20.14	3	37	20	38.6	9.4	5.1	7.8	0	12	8	45	15.7	4.9	12	41
李**	Female	44	6013.08	Right	OCTR	21.78	2	41	25	38.5	13.3	5.4	9.3	0	13	8	44.4	12.9	4.3	11.9	35
王**	Female	67	6002.99	Right	OCTR	26.67	3	28	24	36.4	10.5	4.7	8.3	0	14	10	47.6	21.4	5.5	11.7	38
张**	Female	62	6751.27	Right	OCTR	24.4	2	23	25	43.5	13.2	5	9	1	11	11	46.8	21	4.5	12.5	38
刘**	Male	52	6486.02	Left	OCTR	24.92	3	35	20	41.1	13.9	5.3	11.4	1	13	8	43.4	12.3	5.4	12.1	27
陈**	Female	39	7239.57	Right	OCTR	23.48	3	30	25	40.6	12.4	5.4	9	0	13	9	43.1	10.5	3.9	12	29
李**	Male	74	6041.08	Right	OCTR	18.62	2	31	32	41	11.4	5.5	9.2	0	13	9	44.2	13.5	4.8	13	35
王**	Female	52	6617.69	Right	OCTR	23	3	35	20	39.6	15.9	5.6	9.7	0	15	8	44.8	19	5.1	12.8	32
张**	Female	50	5983.87	Left	OCTR	20.95	3	42	23	45.4	11.9	5.5	7.5	1	13	8	43.3	11.4	4	12.6	41
王**	Male	52	7200.17	Right	OCTR	19.37	3	33	20	43.5	11.4	5	9.7	0	11	10	45.4	12.1	4.3	13.3	34
李**	Female	56	6027.4	Right	OCTR	25.05	3	38	24	34.7	11.8	5.8	11.7	0	12	10	46.8	20.8	5.9	13.9	38
张**	Male	49	6712.06	Right	OCTR	28.27	3	37	17	38.9	7.5	5	10.1	1	12	8	45.6	14.8	5.4	11.4	36
刘**	Male	59	6756.88	Left	OCTR	26.8	3	38	24	37.3	9.9	5.2	12.3	0	14	9	45.6	16.6	4.6	12.8	36
陈**	Female	40	6386.52	Left	OCTR	24.85	3	38	18	38.5	12	5.3	8.4	1	13	10	44.5	13.4	5.2	14.8	41
